# Supplementary material for: An Evolutionary Perspective of the Lipocalin Protein Family
Source: Front Physiol. 2021 Aug 23;12:718983. doi: 10.3389/fphys.2021.718983 (PMC8420045; doi:10.3389/fphys.2021.718983)
Supplement: Supplementary file 4 [file Table_1.XLSX]

## Sheet: Statistical summary-Type I div.
	Type I Divergence Analysis
Clade Pair	ML Theta±SE	LRT Theta	p Value
ApoD/Rbp4	0.771±0.13	27.3654	<0.001
Rbp4/Ptgds	0.545±0.15	10.13	<0.001
Ptgds/Ambp	0.689±0.17	13.266	<0.001
Ambp/C8g	0.819±0.16	19.531	<0.001

## Sheet: ApoD-Rbp4 Clades Comparison
Main Tree:	((((((APOD_Ecab:0.075658,APOD_Lafr:0.051731):0.016658,APOD_Mmus:0.200429):0.043734,APOD_Shar:0.213317):0.092853,APOD_Hsap:0.092654):0.121692,(APOD_Cpor:0.296024,(APOD_Dnov:0.198299,APOD_Ggal:0.120296):0.159190):0.192028):0.256970,(RBP4-2_Shar:0.209247,(((RBP4-2_Dnov:0.021011,RBP4-1_Ggal:0.004747):0.070030,RBP4-2_Cpor:0.138425):0.111731,(RBP4_Mmus:0.134203,(RBP4_Hsap:0.000066,(RBP4_Ecab:0.034981,R…
Cluster ApoD:	((((APOD_Ecab:0.075658,APOD_Lafr:0.051731):0.016658,APOD_Mmus:0.200429):0.043734,APOD_Shar:0.213317):0.092853,(APOD_Cpor:0.296024,(APOD_Dnov:0.198299,APOD_Ggal:0.120296):0.159190):0.192028,APOD_Hsap:0.092654):0.000000
Cluster Rbp4:	((RBP4_Mmus:0.134203,(RBP4_Hsap:0.000066,(RBP4_Ecab:0.034981,RBP4_Lafr:0.114388):0.027680):0.038495):0.013818,((RBP4-2_Dnov:0.021011,RBP4-1_Ggal:0.004747):0.070030,RBP4-2_Cpor:0.138425):0.111731,RBP4-2_Shar:0.209247):0.000000
Cluster OUT:	((Lcn-2_Blan:0.495517,Lcn-3_Blan:0.462849):0.451897,Lcn-5_Blan:0.043992,Lcn-6_Blan:0.194195):0.000000
	ApoD/Rbp4	ApoD/OUT	Rbp4/OUT
AlphaML	0.740947	1.41779	1.81532
ThetaML	0.771794	0.341608	1.00093
SE Theta	0.137539	0.127155	0.13834
LRT Theta	27.3654	4.95799	21.4081
3	0.714969	0.286743	1.00061
4	0.831815	0.776384	1.00028
5	0.681763	0.391587	1.00028
6	0.831815	0.240438	1.0009
7	0.782823	0.472331	1.00061
8	0.831815	0.240438	1.0009
9	0.831815	0.240438	1.00111
10	0.591486	0.225272	1.00107
11	0.831815	0.552097	1.00059
12	0.9679	0.368257	1.00106
13	0.707511	0.240438	1.00132
14	0.915555	0.523959	1.00137
15	0.717309	0.547186	1.00077
16	0.822288	0.294125	1.00094
17	0.707511	0.240438	1.00132
18	0.77267	0.337694	1.00063
19	0.709543	0.348193	1.00061
20	0.412818	0.100391	1.00171
21	0.831815	0.776384	1.00028
22	0.904347	0.240438	1.00111
23	0.715024	0.291338	1.00059
24	0.707511	0.240438	1.00132
25	0.956538	0.286898	1.00136
26	0.707511	0.240438	1.00132
27	0.707511	0.523542	1.00064
28	0.831815	0.240438	1.0009
29	0.971166	0.240438	1.00094
30	0.831815	0.523959	1.00094
31	0.707511	0.523959	1.00063
32	0.713911	0.291	1.0009
33	0.831815	0.240438	1.0009
34	0.698614	0.248444	1.00028
36	0.781106	0.131378	1.00028
37	0.831815	0.240438	1.0009
38	0.831815	0.240438	1.0009
39	0.683238	0.371848	1.00028
40	0.71388	0.291192	1.00059
41	0.699914	0.319842	1.0009
42	0.831815	0.240438	1.0009
43	0.702588	0.284013	1.00106
44	0.987213	0.539543	1.00171
45	0.707511	0.240438	1.00111
46	0.880654	0.291338	1.00141
47	0.831815	0.240438	1.0009
48	0.887088	0.351947	1.00137
49	0.831815	0.240438	1.0009
50	0.777953	0.133749	1.0008
53	0.906908	0.285965	1.00452
55	0.707511	0.373298	1.00092
56	0.865011	0.393779	1.00315
57	0.697313	0.547712	1.0009
58	0.715129	0.340026	1.0011
59	0.831815	0.240438	1.0009
60	0.68352	0.287189	1.00028
61	0.683532	0.290653	1.00059
62	0.693109	0.25091	1.0008
63	0.71388	0.337694	1.00094
65	0.715662	0.200938	1.00028
66	0.693262	0.244058	1.00028
71	0.683021	0.374791	1.00028
72	0.954337	0.240438	1.00112
73	0.6833	0.373079	1.00028
74	0.769204	0.425286	1.00049
75	0.682627	0.376781	1.00028
76	0.710818	0.205722	1.00028
77	0.79258	0.440896	1.0009
78	0.886607	0.291129	1.00072
79	0.77267	0.352826	1.00132
80	0.969555	0.776384	1.00079
81	0.714567	0.35186	1.0009
82	0.81157	0.169961	1.00093
83	0.68392	0.375453	1.00028
84	0.857053	0.565012	1.0009
85	0.714567	0.291251	1.0009
88	0.831815	0.381713	1.00059
89	0.707511	0.368257	1.00109
90	0.707511	0.381713	1.0009
91	0.707511	0.240438	1.00132
92	0.831815	0.240438	1.0009
93	0.70582	0.217183	1.00061
94	0.715024	0.291338	1.00059
95	0.881467	0.238407	1.00059
96	0.71388	0.352826	1.0009
97	0.685217	0.295611	1.00061
98	0.715129	0.350071	1.00061
99	0.715748	0.28681	1.00107
105	0.884571	0.351947	1.0019
106	0.831815	0.240438	1.0009
107	0.701006	0.224883	1.00028
108	0.709095	0.330207	1.0009
109	0.831815	0.368257	1.00063
110	0.831815	0.240438	1.0009
111	0.707511	0.240438	1.00132
112	0.681386	0.286873	1.00112
113	0.844542	0.449688	1.00097
114	0.714567	0.538019	1.00064
115	0.707511	0.240438	1.00132
116	0.707511	0.240438	1.00132
117	0.707511	0.240438	1.00132
118	0.831815	0.776384	1.00028
119	0.831815	0.776384	1.00049
120	0.861316	0.240438	1.00073
121	0.77216	0.338165	1.00064
122	0.96551	0.523959	1.00132
123	0.969555	0.368257	1.00107
124	0.707511	0.381891	1.0009
125	0.707511	0.240438	1.00132
126	0.707511	0.240438	1.00132
128	0.993677	0.537162	1.00134
129	0.616552	0.213986	1.00179
130	0.695301	0.245954	1.00059
131	0.588197	0.201847	1.00336
133	0.831815	0.523542	1.00028
134	0.831815	0.523542	1.00049
135	0.831815	0.776384	1.00028
136	0.757439	0.407878	1.00049
139	0.715024	0.34972	1.00061
140	0.705963	0.241769	1.00059
141	0.716101	0.289831	1.00049
142	0.831815	0.240438	1.0009
143	0.907747	0.240438	1.00112
144	0.710818	0.576645	1.0009
145	0.760015	0.278943	1.00105
146	0.707511	0.240438	1.00132
147	0.796853	0.449125	1.00111
148	0.83427	0.381891	1.00112
150	0.776498	0.225186	1.00061
151	0.714175	0.35186	1.00074
152	0.862664	0.347013	1.00136
153	0.707511	0.523959	1.00107
154	0.817348	0.390329	1.0008
155	0.965105	0.545095	1.00164
156	0.85483	0.54607	1.00076
157	0.472086	0.175369	1.0016
158	0.433151	0.224682	1.00135
159	0.831815	0.523959	1.00111
160	0.831815	0.537162	1.00061
161	0.62942	0.248297	1.00105
162	0.710818	0.244078	1.00061
163	0.831815	0.539543	1.00028
164	0.608792	0.34682	1.00137
165	0.659605	0.252805	1.00109
166	0.713911	0.537252	1.00061
168	0.831815	0.240438	1.0009
169	0.681715	0.437286	1.0009
170	0.866509	0.280071	1.00158
171	0.809102	0.118667	1.0008
172	0.755276	0.349174	1.00079
173	0.831815	0.381891	1.0009
174	0.796599	0.171573	1.00092
175	0.585884	0.200843	1.00147
176	0.831815	0.368257	1.00061
177	0.990643	0.240438	1.00097
178	0.831815	0.240438	1.0009
179	0.792991	0.12515	1.0008
180	0.831815	0.539543	1.00049
181	0.992623	0.240438	1.00045

## Sheet: Rbp4-Ptgds Clades Comparison
Main Tree:	((((((RBP4_Hsap:0.003347,RBP4_Ecab:0.055384):0.003650,RBP4_Lafr:0.123672):0.037777,RBP4_Mmus:0.121713):0.015909,(RBP4-2_Cpor:0.126063,(RBP4-2_Dnov:0.019134,RBP4-1_Ggal:0.004909):0.065850):0.098576):0.000065,RBP4-2_Shar:0.191043):1.236155,((Lcn-2_Blan:0.357108,Lcn-3_Blan:0.456497):0.467372,(Lcn-5_Blan:0.037403,Lcn-6_Blan:0.180386):0.550422):0.997235,(((PTGDS_Dnov:0.025888,PTGDS_Ggal:0.191493):0.12…
Cluster ptgds:	((PTGDS_Mmus:0.205128,(PTGDS_Ecab:0.220498,(PTGDS_Hsap:0.100188,PTGDS_Lafr:0.141781):0.021033):0.039318):0.298136,((PTGDS_Dnov:0.025888,PTGDS_Ggal:0.191493):0.122336,PTGDS_Cpor:0.189573):0.000000,PTGDS_Shar:0.342734):0.000000
Cluster rbp4:	((((RBP4_Hsap:0.003347,RBP4_Ecab:0.055384):0.003650,RBP4_Lafr:0.123672):0.037777,RBP4_Mmus:0.121713):0.015909,(RBP4-2_Cpor:0.126063,(RBP4-2_Dnov:0.019134,RBP4-1_Ggal:0.004909):0.065850):0.098576,RBP4-2_Shar:0.191043):0.000000
Cluster out:	((Lcn-2_Blan:0.357108,Lcn-3_Blan:0.456497):0.467372,Lcn-5_Blan:0.037403,Lcn-6_Blan:0.180386):0.000000
	Ptgds/Rbp4	ptgds/out	rbp4/out
AlphaML	1.6824	3.38597	1.88684
ThetaML	0.545939	0.404062	0.98159
SE Theta	0.158383	0.161771	0.165347
LRT Theta	10.13	3.92572	16.7532
10	0.405899	0.289861	0.979145
11	0.652867	0.256027	0.988485
12	0.580001	0.362153	0.97922
13	0.53274	0.408315	0.974759
14	0.734514	0.563374	0.971925
15	0.562946	0.580388	0.9841
16	0.499889	0.410022	0.981655
17	0.455743	0.284617	0.974759
18	0.499574	0.418565	0.987513
19	0.498213	0.331722	0.988108
20	0.871715	0.577729	0.964156
21	0.618739	0.75621	0.994327
22	0.503273	0.36165	0.978139
23	0.501983	0.323253	0.988485
24	0.455743	0.284617	0.974759
25	0.430522	0.329309	0.972286
26	0.455743	0.284617	0.974759
27	0.533934	0.407684	0.987322
28	0.500512	0.362976	0.982319
29	0.39974	0.3962	0.981183
30	0.618739	0.574854	0.981655
31	0.618739	0.574854	0.987513
32	0.618739	0.454968	0.982319
35	0.480388	0.363547	0.974759
36	0.572644	0.183675	0.994327
37	0.618739	0.75621	0.994327
38	0.501437	0.406118	0.982319
39	0.501951	0.395266	0.982319
40	0.480719	0.367476	0.994327
45	0.484303	0.364894	0.988485
46	0.502596	0.395887	0.982319
47	0.618739	0.454968	0.982319
48	0.880483	0.588119	0.979124
49	0.408367	0.288659	0.964184
50	0.500281	0.363214	0.978179
51	0.717594	0.42961	0.971329
52	0.498484	0.391889	0.982319
53	0.30986	0.287746	0.972517
54	0.502435	0.394268	0.982319
55	0.494467	0.304038	0.983614
57	0.493087	0.309924	0.98779
58	0.79656	0.360996	0.960347
59	0.455743	0.448825	0.982013
60	0.574	0.367476	0.937119
61	0.496924	0.390796	0.982319
62	0.48171	0.433807	0.978301
63	0.499545	0.393104	0.982319
64	0.455743	0.75621	0.994327
65	0.584576	0.376449	0.988485
66	0.618739	0.75621	0.983614
74	0.480719	0.433089	0.978674
75	0.656262	0.199709	0.990671
76	0.391869	0.184126	0.984268
77	0.484303	0.403153	0.990097
79	0.618739	0.454968	0.974759
80	0.479451	0.36165	0.982319
81	0.500578	0.362998	0.982319
82	0.406277	0.287044	0.978767
83	0.479926	0.362868	0.982319
84	0.599204	0.403857	0.981106
85	0.480394	0.439001	0.994327
86	0.433985	0.393099	0.977968
87	0.479769	0.362543	0.974759
88	0.533963	0.455257	0.990097
89	0.501951	0.310059	0.990671
90	0.496598	0.328166	0.988485
91	0.53106	0.357133	0.978531
92	0.618739	0.588119	0.982298
93	0.582414	0.471447	0.974759
94	0.480394	0.363673	0.982319
95	0.480059	0.443338	0.98779
96	0.618739	0.588119	0.988485
97	0.698045	0.308544	0.988485
98	0.479189	0.361093	0.982319
104	0.482118	0.371932	0.979145
105	0.480719	0.370298	0.988108
106	0.500578	0.42089	0.988108
107	0.866574	0.75621	0.961525
108	0.500512	0.362976	0.982319
109	0.699034	0.128095	0.994327
110	0.501437	0.36312	0.982319
111	0.573495	0.291356	0.987513
112	0.499889	0.36291	0.982319
113	0.480719	0.364365	0.974759
114	0.723637	0.407006	0.978091
115	0.88619	0.454968	0.984538
116	0.618739	0.75621	0.987322
117	0.532653	0.4082	0.974759
118	0.500281	0.363214	0.974759
119	0.455743	0.284617	0.974759
120	0.499841	0.289298	0.994327
121	0.501058	0.57734	0.990097
122	0.624764	0.284617	0.985306
123	0.499574	0.413811	0.987322
124	0.931632	0.563374	0.973323
125	0.580719	0.371639	0.979075
126	0.642004	0.38334	0.982319
127	0.479638	0.36175	0.974759
128	0.671094	0.561057	0.974759
129	0.50176	0.329692	0.988108
132	0.531472	0.232864	0.98779
133	0.955944	0.588119	0.964372
134	0.502435	0.286559	0.994327
137	0.518641	0.251728	0.994327
138	0.662117	0.139812	0.994327
139	0.501983	0.313873	0.994327
140	0.501254	0.471776	0.990671
141	0.501103	0.329268	0.988108
142	0.618739	0.455432	0.988485
143	0.480394	0.364223	0.990671
144	0.480394	0.363673	0.982319
145	0.743019	0.454968	0.978086
146	0.618739	0.454968	0.982319
147	0.579715	0.421321	0.972704
148	0.455743	0.284617	0.974759
149	0.500512	0.362976	0.978179
150	0.558183	0.36291	0.978111
151	0.221435	0.289516	0.965912
152	0.507059	0.398693	0.982319
154	0.280698	0.291377	0.972271
155	0.597482	0.361647	0.978973
156	0.532341	0.577695	0.983614
157	0.216519	0.297996	0.938196
158	0.487852	0.439001	0.984268
159	0.869084	0.580115	0.967883
160	0.585948	0.373768	0.972373
161	0.618739	0.574854	0.978153
162	0.650851	0.270774	0.988108
163	0.432068	0.331287	0.979405
164	0.618739	0.574854	0.988108
165	0.509874	0.30602	0.994327
166	0.607266	0.376934	0.972115
167	0.402204	0.283616	0.978495
168	0.499574	0.570145	0.98779
169	0.618739	0.448825	0.990671
170	0.482096	0.365538	0.982319
171	0.400702	0.394268	0.987437
172	0.501254	0.422371	0.978973
174	0.21357	0.140338	0.983899
175	0.618739	0.454968	0.982319
176	0.480394	0.395408	0.982013
177	0.937606	0.572105	0.96927
178	0.618739	0.574854	0.988108
179	0.883381	0.454968	0.980803
180	0.479779	0.362571	0.982319
181	0.500578	0.457411	0.983614
182	0.500512	0.408969	0.990097
183	0.432309	0.390218	0.989571
184	0.500709	0.576354	0.9841

## Sheet: Ptgds-Ambp  Clades Comparison
Main Tree:	((((((PTGDS_Hsap:0.099313,PTGDS_Lafr:0.144861):0.015681,PTGDS_Ecab:0.223921):0.037336,PTGDS_Mmus:0.208899):0.294218,PTGDS_Shar:0.349401):0.291576,(PTGDS_Cpor:0.170269,(PTGDS_Dnov:0.034900,PTGDS_Ggal:0.182124):0.134238):0.151829):0.884671,(((AMBP_Dnov:0.050941,AMBP_Ggal:0.095357):0.125573,AMBP_Cpor:0.335480):0.101117,(AMBP_Shar:0.308174,(AMBP_Lafr:0.076860,(AMBP_Ecab:0.147507,(AMBP_Hsap:0.072353,A…
Cluster Ambp:	((AMBP_Lafr:0.076860,(AMBP_Ecab:0.147507,(AMBP_Hsap:0.072353,AMBP_Mmus:0.226655):0.054694):0.049146):0.183435,((AMBP_Dnov:0.050941,AMBP_Ggal:0.095357):0.125573,AMBP_Cpor:0.335480):0.101117,AMBP_Shar:0.308174):0.000000
Cluster Ptgds:	((((PTGDS_Hsap:0.099313,PTGDS_Lafr:0.144861):0.015681,PTGDS_Ecab:0.223921):0.037336,PTGDS_Mmus:0.208899):0.294218,(PTGDS_Cpor:0.170269,(PTGDS_Dnov:0.034900,PTGDS_Ggal:0.182124):0.134238):0.151829,PTGDS_Shar:0.349401):0.000000
Cluster OUT:	((Lcn-2_Blan:0.358293,Lcn-3_Blan:0.406663):0.409638,Lcn-5_Blan:0.045953,Lcn-6_Blan:0.176029):0.000000
	Ambp/Ptgds	Ambp/OUT	Ptgds/OUT
AlphaML	2.0008	2.47222	2.73621
ThetaML	0.689809	0.776848	0.784808
SE Theta	0.178293	0.180442	0.156488
LRT Theta	13.2667	12.8494	15.8457
9	0.789175	0.739163	0.682465
10	0.930349	0.800618	0.639445
11	0.828905	0.875939	0.747534
12	0.691879	0.680892	0.779039
13	0.54794	0.875939	0.888215
14	0.821886	0.950696	0.898112
15	0.763819	0.805212	0.797287
16	0.54794	0.680892	0.681377
17	0.811343	0.668084	0.804088
18	0.63935	0.678909	0.725865
19	0.652371	0.693477	0.898047
20	0.689598	0.950696	0.956013
21	0.617587	0.741059	0.74785
22	0.686911	0.796902	0.72207
23	0.54794	0.680892	0.681377
24	0.757933	0.881841	0.725524
25	0.54794	0.680892	0.681377
26	0.61748	0.746431	0.79716
27	0.635828	0.756876	0.754218
28	0.472637	0.805154	0.767843
29	0.689598	0.805212	0.893504
33	0.71203	0.791384	0.804088
34	0.756744	0.812103	0.821723
35	0.780094	0.740163	0.916802
36	0.54794	0.950696	0.956013
37	0.633225	0.884738	0.899924
38	0.775356	0.743471	0.768212
39	0.593704	0.763285	0.749778
40	0.719449	0.674232	0.892512
41	0.656757	0.753372	0.899
43	0.683739	0.740844	0.80884
44	0.640653	0.743556	0.748557
45	0.719449	0.650062	0.721267
46	0.715156	0.702581	0.956013
47	0.63251	0.743556	0.826616
48	0.819394	0.887553	0.769301
49	0.641789	0.743335	0.754254
50	0.695342	0.950696	0.898516
51	0.825252	0.680892	0.860582
52	0.654466	0.649832	0.626164
56	0.683589	0.762298	0.74222
57	0.634934	0.758272	0.747629
58	0.837944	0.608187	0.821856
59	0.678969	0.884738	0.76149
60	0.825159	0.680892	0.762845
61	0.899833	0.950696	0.83544
62	0.677929	0.740036	0.765962
63	0.660032	0.80643	0.956013
64	0.62045	0.741811	0.770344
65	0.712522	0.883649	0.956013
86	0.54794	0.887553	0.899
87	0.683772	0.820451	0.810842
88	0.680833	0.743658	0.754109
89	0.649408	0.665493	0.833795
90	0.712522	0.796571	0.899
91	0.694036	0.798745	0.690997
97	0.647563	0.763893	0.754218
98	0.801367	0.813046	0.431337
99	0.646239	0.762197	0.754543
100	0.661199	0.741182	0.684169
101	0.677436	0.778437	0.753998
102	0.822175	0.812103	0.749778
103	0.691242	0.680892	0.777961
104	0.710619	0.743586	0.826616
105	0.656041	0.817697	0.956013
106	0.691547	0.680892	0.778962
107	0.762272	0.812103	0.754254
108	0.54794	0.680892	0.681377
109	0.641729	0.886356	0.709552
110	0.759458	0.950696	0.897538
111	0.54794	0.680892	0.681377
112	0.712522	0.782618	0.802453
113	0.632371	0.793111	0.888215
114	0.61434	0.741642	0.804742
115	0.966308	0.812103	0.758931
116	0.612628	0.739762	0.747829
119	0.688223	0.742174	0.872541
120	0.966646	0.881841	0.723119
121	0.57192	0.680768	0.68694
122	0.689598	0.887553	0.899
123	0.453226	0.519062	0.729141
126	0.763554	0.814079	0.686232
127	0.978275	0.89787	0.461371
128	0.588818	0.64983	0.721098
129	0.676632	0.816498	0.830978
130	0.688448	0.792185	0.725474
131	0.689598	0.887553	0.826961
132	0.614717	0.763087	0.751361
133	0.822175	0.812103	0.754109
134	0.54794	0.812103	0.826616
135	0.54794	0.812103	0.826616
136	0.756744	0.805212	0.806579
137	0.54794	0.680892	0.681377
138	0.848834	0.862694	0.754218
139	0.68155	0.743625	0.753998
140	0.758042	0.747227	0.682039
141	0.685563	0.778723	0.777638
142	0.835807	0.881841	0.728452
143	0.629322	0.738365	0.753957
144	0.629368	0.708441	0.898516
145	0.969115	0.880677	0.69102
146	0.617368	0.748511	0.895026
147	0.652349	0.82432	0.899199
148	0.591214	0.713653	0.766654
149	0.54794	0.881841	0.893504
150	0.805213	0.750392	0.656784
151	0.406777	0.634572	0.72742
152	0.790594	0.747281	0.893504
153	0.762653	0.89787	0.731026
154	0.615509	0.75074	0.769554
155	0.561005	0.696471	0.703166
156	0.66994	0.740209	0.894499
157	0.633099	0.816498	0.821856
158	0.761697	0.680892	0.748802
159	0.779759	0.743471	0.762816
160	0.619475	0.660166	0.806705
162	0.971074	0.950696	0.469386
163	0.706975	0.889347	0.956013
164	0.617387	0.818082	0.754109
165	0.645702	0.690041	0.828588
166	0.721283	0.696933	0.956013
167	0.732045	0.700717	0.893504
168	0.64053	0.777663	0.748583
169	0.641619	0.743752	0.754246
172	0.75995	0.950696	0.897857
173	0.672946	0.883649	0.726239
176	0.633434	0.778723	0.779039
177	0.6138	0.767093	0.724041

## Sheet: Ambp-C8g  Clades Comparison
Main Tree:	(((((AMBP_Hsap:0.077428,AMBP_Mmus:0.222733):0.055752,(AMBP_Ecab:0.146042,AMBP_Lafr:0.115042):0.013673):0.225742,AMBP_Shar:0.309128):0.274371,(AMBP_Cpor:0.333173,(AMBP_Dnov:0.056325,AMBP_Ggal:0.091131):0.127257):0.096075):0.620587,(C8G_Dnov:7.715121,(C8G_Cpor:0.042273,(C8G_Ggal:0.427940,(C8G_Shar:0.248642,((C8G_Hsap:0.078859,C8G_Mmus:0.225574):0.052154,(C8G_Ecab:0.093289,C8G_Lafr:0.125292):0.00188…
Cluster C8g:	((C8G_Ggal:0.427940,(C8G_Shar:0.248642,((C8G_Hsap:0.078859,C8G_Mmus:0.225574):0.052154,(C8G_Ecab:0.093289,C8G_Lafr:0.125292):0.001882):0.385740):0.219857):0.255071,C8G_Dnov:7.715121,C8G_Cpor:0.042273):0.000000
Cluster Ambp:	(((AMBP_Hsap:0.077428,AMBP_Mmus:0.222733):0.055752,(AMBP_Ecab:0.146042,AMBP_Lafr:0.115042):0.013673):0.225742,(AMBP_Cpor:0.333173,(AMBP_Dnov:0.056325,AMBP_Ggal:0.091131):0.127257):0.096075,AMBP_Shar:0.309128):0.000000
Cluster OUT:	((Lcn-2_Blan:0.396314,Lcn-3_Blan:0.411337):0.535505,Lcn-5_Blan:0.022119,Lcn-6_Blan:0.200275):0.000000
	C8g/Ambp	C8g/OUT	Ambp/OUT
AlphaML	2.48189	2.76584	2.68352
ThetaML	0.81951	0.642726	0.831547
SE Theta	0.164642	0.179522	0.20616
LRT Theta	19.5311	8.37863	11.1644
1	0.997704	0.415648	0.866266
15	0.774758	0.605792	0.799483
16	0.790855	0.595223	0.847119
17	0.829536	0.567208	0.906429
24	0.735169	0.56941	0.759508
25	0.842335	0.681167	0.764014
26	0.792942	0.66634	0.961703
27	0.822884	0.595377	0.804102
28	0.798891	0.613211	0.844596
29	0.615214	0.415648	0.743088
30	0.864685	0.612004	0.908556
31	0.615214	0.415648	0.743088
32	0.879696	0.735286	0.833616
33	0.993632	0.86375	0.818701
34	0.985508	0.86375	0.861093
35	0.821083	0.736172	0.850935
39	0.900141	0.536815	0.837896
40	0.615214	0.86375	0.857412
41	0.81875	0.602591	0.82886
42	0.795747	0.690579	0.961703
43	0.846565	0.881779	0.911168
44	0.797355	0.640943	0.803722
45	0.952288	0.552245	0.829378
46	0.746281	0.490098	0.749184
47	0.79162	0.556031	0.812284
49	0.88953	0.595161	0.803941
50	0.78382	0.59946	0.803757
51	0.956258	0.758837	0.736981
52	0.89303	0.881779	0.757076
53	0.892809	0.643305	0.803757
54	0.938984	0.484707	0.914929
55	0.796106	0.600877	0.803685
56	0.918045	0.491387	0.961703
57	0.890453	0.693357	0.743088
64	0.980613	0.758837	0.819318
65	0.443085	0.357692	0.663289
66	0.783063	0.605293	0.911168
67	0.776977	0.595028	0.743088
68	0.775696	0.804005	0.961703
69	0.782867	0.596915	0.803175
70	0.888312	0.881779	0.853762
71	0.839123	0.644135	0.804979
72	0.839123	0.881779	0.9108
93	0.832285	0.665282	0.914929
94	0.884807	0.643305	0.869466
95	0.791584	0.595173	0.803851
96	0.750441	0.530899	0.746974
97	0.773121	0.616002	0.844437
104	0.821405	0.6025	0.824296
105	0.606758	0.349429	0.858206
106	0.840651	0.595861	0.822973
107	0.740279	0.570391	0.803515
108	0.822001	0.670929	0.834922
109	0.923147	0.86375	0.857412
110	0.751883	0.552245	0.743088
111	0.832975	0.595116	0.803858
112	0.938015	0.881779	0.863102
113	0.832293	0.651527	0.743088
114	0.796691	0.552245	0.857412
115	0.832293	0.651527	0.743088
116	0.784956	0.612704	0.912778
117	0.78926	0.607159	0.961703
118	0.831741	0.650781	0.743088
119	0.796486	0.736794	0.83302
120	0.792942	0.658862	0.839219
121	0.890923	0.653235	0.804308
122	0.923147	0.86375	0.857412
123	0.898123	0.595028	0.802935
124	0.787553	0.595028	0.805076
125	0.913429	0.564635	0.908556
132	0.757812	0.569897	0.733615
133	0.893766	0.429563	0.8784
134	0.778168	0.600797	0.838365
135	0.796691	0.758837	0.914929
136	0.829093	0.728089	0.831613
137	0.751883	0.643305	0.857412
138	0.751883	0.643305	0.857412
139	0.751883	0.643305	0.857412
140	0.906129	0.630481	0.850935
141	0.751883	0.552245	0.743088
142	0.904552	0.596639	0.90362
143	0.853518	0.712483	0.803787
144	0.825607	0.605861	0.806644
145	0.7873	0.595029	0.835083
146	0.77617	0.656932	0.908556
147	0.818802	0.653235	0.80153
148	0.739822	0.550265	0.781233
149	0.79161	0.672167	0.908251
150	0.790502	0.646362	0.807812
151	0.750365	0.488766	0.863551
152	0.779232	0.574843	0.785012
153	0.751883	0.743473	0.908556
154	0.938452	0.743473	0.808894
155	0.957195	0.656932	0.738331
156	0.833615	0.654615	0.780066
157	0.777169	0.645458	0.937453
158	0.757186	0.647605	0.808975
159	0.723665	0.514601	0.767704
160	0.825356	0.600284	0.803232
161	0.837323	0.528076	0.8784
162	0.78966	0.595941	0.743088
163	0.77619	0.602038	0.803722
164	0.888197	0.743473	0.751611
166	0.907513	0.354955	0.961703
167	0.790775	0.79157	0.91488
168	0.734882	0.778108	0.867688
169	0.84652	0.66681	0.756049
170	0.942226	0.881779	0.7626
171	0.884707	0.743473	0.776913
172	0.828423	0.595028	0.834388
173	0.842712	0.643305	0.802504
174	0.751883	0.881779	0.961703
179	0.839123	0.881779	0.9108
180	0.787553	0.595028	0.835083
181	0.773636	0.70473	0.838465
